# Supplementary material for: Population Genetics and Signatures of Selection in Early Neolithic European Farmers
Source: Mol Biol Evol. 2022 May 17;39(6):msac108. doi: 10.1093/molbev/msac108 (PMC9171004; doi:10.1093/molbev/msac108)
Supplement: msac108_Supplementary_Data [file msac108_supplementary_data.zip]

Archive with 2 entries (2 files):
- Supplementary_Figures_FINAL.docx
- Supplementary_Tables_FINAL.xls
